# Supplementary material for: Allele specific expression and methylation in the bumblebee, Bombus terrestris
Source: PeerJ. 2017 Sep 13;5:e3798. doi: 10.7717/peerj.3798 (PMC5600721; doi:10.7717/peerj.3798)
Supplement: Table S1 — Blast results and genomic coordinates of the reads from the RNA-seq, MRE-seq and MeDip-seq libraries. [file peerj-05-3798-s001.xlsx]

## Sheet: Sheet1
contig	mRNAstart	mRNAend	mRNA_length	min_read_cov	hemi-meth(start:end)	medip(start:end)	mre(start:end)	snps(expressed_allele|mRNA_info|medip_info|mre_info)	Blast_hit	Hit_description	Score	e_value	position	MRE read count	MeDip read count	RNA-seq read count
AELG01000543.1	2414	4660	2246	3	2318:2460,2472:2589,2598:2696,2819:3251,3753:3907,3937:4009,4232:4237,4256:4313	2318:2460,2472:2589,2598:2696,2819:3251,3753:3907,3937:4009,4232:4237,4256:4313	2107:4397,4405:4558,4562:4618	mre|3143|1/1:99:18:255,54,0|0/0:NA|1/1:33:6:149,18,0	XR_001703864.1	PREDICTED: Apis mellifera uncharacterized LOC107964816 (LOC107964816), ncRNA	438	3e-118	3143	106	143	47
AELG01000544.1	153356	154477	1121	3	153593:153717,154091:154151,154161:154181	153586:153776,154037:154151,154161:154432	153593:153717,154091:154181	medip|153622|0/0:NA|0/0:NA|1/1:4:13:42,2,0	XM_003402282.3	PREDICTED: Bombus terrestris zinc finger protein Elbow (LOC100650465), mRNA	785	0	153622	0	16	0
AELG01000620.1	45487	46965	1478	3	45841:45927,45988:46145,46178:46410	45841:45927,45988:46145,46178:46410	43353:46644,46677:46686,46924:48590	medip|45850|0/0:NA|0/0:NA|1/1:45:8:213,24,0	XM_020864904.1	PREDICTED: Bombus terrestris heterogeneous nuclear ribonucleoprotein A3 homolog 2 (LOC100651168), transcript variant X1, mRNA	1175	0	45850	0	96	11
AELG01000623.1	2	3526	3524	3	2044:2099,2219:2318,2321:2362,2364:2544,2547:2656,2948:3136,3138:3461,3477:3596	1208:1435,1441:1685,1754:1765,2044:2099,2219:2318,2321:2362,2364:2544,2547:2656,2948:3136,3138:3461,3477:3596	1997:8031	medip|2544|1/1:99:28:255,84,0|1/1:45:8:213,24,0|0/0:NA	XM_003398378.3	PREDICTED: Bombus terrestris toll-like receptor Tollo (LOC100644648), mRNA	2953	0	2544	95	20	69
AELG01000829.1	2651	4107	1456	3	2413:2934,3095:3449,3485:4038,4061:4062	2413:2934,3095:4038,4061:4062	1065:3449,3485:4221	mre|3176|1/1:69:12:255,36,0|0/0:NA|1/1:45:8:197,24,0	XM_020863839.1	PREDICTED: Bombus terrestris potassium voltage-gated channel protein Shaker (LOC100648438), transcript variant X9, mRNA	2691	0	3176	38	156	19
AELG01000969.1	141301	142147	846	3	141394:141633,141652:141669,141676:141825,141839:141935	141306:141633,141652:141669,141676:141825,141839:141935	141394:142147	mre|141694|1/1:51:9:244,27,0|0/0:NA|1/1:51:9:219,27,0	XM_012308544.2	PREDICTED: Bombus terrestris excitatory amino acid transporter 1 (LOC100645369), mRNA	534	5e-151	141694	0	8	95
AELG01000977.1	210957	213434	2477	3	210834:210964,211460:211492,211644:211743,211782:212114,212117:212216,212393:212397,212400:212506,212512:212611,212665:212764,212813:212911,212943:213231,213234:213951	210834:210964,211460:211492,211644:211743,211782:212114,212117:212216,212393:212397,212400:212506,212512:212611,212665:212764,212813:212911,212943:213231,213234:213951	207996:215483	medip|211476|1/1:99:32:255,96,0|1/1:97:75:255,50,0|0/0:NA	XM_020863166.1	PREDICTED: Bombus terrestris centrosomal and chromosomal factor-like (LOC105665737), mRNA	4577	0	211476	0	111	56
AELG01001021.1	2595	3944	1349	3	2879:3095,3222:3244,3336:3389,3434:3435,3516:3533,3600:3718,3737:3836	2879:3095,3222:3244,3336:3389,3434:3435,3516:3533,3600:3718,3737:3836	2336:3217,3220:5596	medip|3434|1/1:81:14:255,42,0|1/1:39:7:214,21,0|0/0:NA	XM_020863157.1	PREDICTED: Bombus terrestris protein yippee-like 1 (LOC100642754), transcript variant X2, mRNA	603	5e-168	3434	3	6	21
AELG01001796.1	10244	11803	1559	3	10496:10946,11446:12186	10496:10946,11446:12186	10451:15319,7927:10418	medip|10938|1/1:45:21:255,24,0|1/1:99:46:255,138,0|0/0:NA	XM_020865717.1	PREDICTED: Bombus terrestris uncharacterized LOC100650455 (LOC100650455), mRNA	2881	0	10938	287	22	70
AELG01002224.1	26170	28244	2074	3	26883:26982,27019:27020,27049:27080,27116:27215,27404:27678,27712:27834,28116:28394	26883:26982,27019:27020,27049:27080,27116:27215,27404:27678,27712:27834,28116:28394	25274:31026	medip|27215|1/1:99:33:255,99,0|1/1:69:12:255,36,0|0/0:NA	XM_012391684.1	PREDICTED: Bombus terrestris serine-rich adhesin for platelets (LOC100650069), transcript variant X10, mRNA	3578	0	27215	43	14	60
AELG01002224.1	30371	30980	609	3	30455:30803,30811:30836	30455:30803,30811:30836	25274:31026	medip|30824|1/1:99:50:255,151,0|1/1:57:10:255,30,0|0/0:NA	XM_012317776.2	PREDICTED: Bombus terrestris serine-rich adhesin for platelets (LOC100650069), transcript variant X9, mRNA	1127	0	30824	1	14	102
AELG01002621.1	84719	85551	832	3	84789:84888,85001:85134	84789:84888,85001:85134,85142:85234	84189:85141,85401:85989	mre|85071|1/1:39:7:154,21,0|0/0:NA|1/1:93:16:255,48,0	XM_017057764.1	PREDICTED: Apis cerana probable sodium/potassium/calcium exchanger CG1090 (LOC107998466), mRNA	195	2e-45	85071	428	148
AELG01003249.1	27	770	743	3	547:573,606:745	510:573,606:745	23:489,547:3804	medip|647|1/1:45:8:208,24,0|1/1:12:7:148,7,0|0/0:NA	XM_020868113.1	PREDICTED: Bombus terrestris uncharacterized LOC110120203 (LOC110120203), mRNA	516	4e-142	647	3861	70	1
AELG01003672.1	34174	36205	2031	3	34068:34314,34361:34432,34443:34460,34465:34564,34942:34962,34991:35090,35093:35949,35993:36110	34068:34314,34361:34432,34443:34460,34465:34564,34942:34962,34991:35090,35093:35949,35993:36110	34068:37895	mre|34537|1/1:33:6:185,18,0|0/0:NA|1/1:45:8:227,24,0	XM_003395223.3	PREDICTED: Bombus terrestris calmodulin-lysine N-methyltransferase (LOC100645442), mRNA	2113	0	34537	0	108	37
AELG01004342.1	151574	152335	761	3	151570:151859,152028:152131,152139:152142	151513:151859,152028:152131,152139:152142	151570:152157,152183:152282	medip|152075|0/0:NA|0/0:NA|1/1:32:6:59,18,0	XM_012319935.2	PREDICTED: Bombus terrestris aminopeptidase M1-like (LOC105666993), transcript variant X1, mRNA	198	2e-46	152075	141	334	0
AELG01004467.1	2976	7852	4876	3	3338:3421	2928:3057,3338:3455,3571:3572,3651:3670,3688:3740,4148:4252,4256:4268,4272:4348,4833:4932,5003:5200,5208:5249,5254:5366,5457:5539,5942:6125,7593:7680	3319:3421,4014:4073	medip|3372|0/0:NA|0/0:NA|1/1:9:18:183,5,0	XM_012320425.1	PREDICTED: Bombus terrestris uncharacterized LOC105667123 (LOC105667123), transcript variant X3, mRNA	2638	0	3372	0	48	1
AELG01004618.1	50434	51141	707	3	50596:50957,51045:51046	50409:50442,50480:50957,51045:51046	50596:52827	medip|50955|1/1:99:30:255,90,0|1/1:93:16:255,48,0|0/0:NA	XM_012320872.2	PREDICTED: Bombus terrestris probable Ras GTPase-activating protein (LOC100652225), transcript variant X2, mRNA	1011	0	50955	79	15	67
AELG01005399.1	62869	63510	641	3	62569:63150,63313:63325,63345:63407,63410:63444	62569:63150,63313:63325,63345:63407,63410:63444	61502:63526	medip|63410|1/1:45:8:212,24,0|1/1:39:7:190,21,0|0/0:NA	XM_003393820.3	PREDICTED: Bombus terrestris bicaudal D-related protein homolog (LOC100650109), mRNA	985	0	63410	11	11	187
AELG01006475.1	1	1769	1768	3	1420:1576,1668:1769,757:758,851:852	1420:1576,1668:1769,757:758,851:852	00001:3125	medip|1492|0/0:NA|0/0:NA|1/1:39:7:195,21,0	XM_012320057.2	PREDICTED: Bombus terrestris neuropeptide CCHamide-2 receptor (LOC105667011), mRNA	569	3e-161	1492	0	123	0
